# Supplementary material for: Using the multiphase optimization strategy to adapt cognitive processing therapy (CPT MOST): study protocol for a randomized controlled factorial experiment
Source: Trials. 2023 Oct 19;24:676. doi: 10.1186/s13063-023-07669-3 (PMC10588087; doi:10.1186/s13063-023-07669-3)
Supplement: Supplementary file 2 — Additional file 2. [file 13063_2023_7669_MOESM2_ESM.xlsx]

## Sheet: Sheet1
	Study Period
	ENROLLMENT	ALLOCATION	POST-RANDOMIZATION								Close-out
TIMEPOINT	t-1	t0	t1: Core Session #1	t2: Core Session #2	t3: Modified A-B-C	t4: Challenging Questions	t5: Problematic Patterns	t6: Challenging Beliefs	t7: Module Choice	t8: Final Session	t9
Enrollment
Referral	X
Screening	X
Informed Consent	X
Baseline CAPS	X
Randomization		X
Intervention
Condition 1			X	X					X	X
Condition 2			X	X	X					X
Condition 3			X	X		X				X
Condition 4			X	X	X	X			X	X
Condition 5			X	X			X			X
Condition 6			X	X	X		X		X	X
Condition 7			X	X		X	X		X	X
Condition 8			X	X	X	X	X			X
Condition 9			X	X				X		X
Condition 10			X	X	X			X	X	X
Condition 11			X	X		X		X	X	X
Condition 12			X	X	X	X		X		X
Condition 13			X	X			X	X	X	X
Condition 14			X	X	X		X	X		X
Condition 15			X	X		X	X	X		X
Condition 16			X	X	X	X	X	X	X	X
Assessments
Post-treatment CAPS											X
3-month CAPS											X
6-month CAPS											X
